# Supplementary material for: A Research Hotspot-Guided Meta-Analysis of Anterior Closing-Wedge High Tibial Osteotomy in Revision Anterior Cruciate Ligament Reconstruction
Source: Bioengineering (Basel). 2026 Mar 12;13(3):327. doi: 10.3390/bioengineering13030327 (PMC13024408; doi:10.3390/bioengineering13030327)
Supplement: Supplementary file 1 [file bioengineering-13-00327-s001.zip]

Archive with 10 entries (10 files):
- Supplementary Files/PRISMA checklist.docx
- Supplementary Files/PRISMA_2020_flow_diagram_new_SRs_v1.docx
- Supplementary Files/Supplementary file 1 (search strategy).docx
- Supplementary Files/Supplementary file 2 (Sfigures).docx
- Supplementary Files/Supplementary file 3 (sensitivity analysis results).docx
- Supplementary Files/Table S1.docx
- Supplementary Files/Table S2.docx
- Supplementary Files/Table S3.docx
- Supplementary Files/Table S4.docx
- Supplementary Files/Table S5-6.docx
